# Supplementary material for: Low Serum Levels of Soluble Receptor Activator of Nuclear Factor κ B Ligand (sRANKL) Are Associated with Metabolic Dysregulation and Predict Long-Term Mortality in Critically Ill Patients
Source: Diagnostics (Basel). 2021 Dec 28;12(1):62. doi: 10.3390/diagnostics12010062 (PMC8774641; doi:10.3390/diagnostics12010062)
Supplement: Supplementary file 1 [file diagnostics-12-00062-s001.zip]

Archive with 1 entries (1 files):
- diagnostics-1475771-SI.pdf
